# Supplementary material for: Marcus Cross-Relationship Probed by Time-Resolved CIDNP
Source: Int J Mol Sci. 2023 Sep 8;24(18):13860. doi: 10.3390/ijms241813860 (PMC10530771; doi:10.3390/ijms241813860)
Supplement: Supplementary file 1 [file ijms-24-13860-s001.zip]

Archive with 1 entries (1 files):
- ijms-2577092-supplementary.pdf
